# Supplementary material for: Investigation of Novel Small Molecular TRPM4 Inhibitors in Colorectal Cancer Cells
Source: Cancers (Basel). 2021 Oct 28;13(21):5400. doi: 10.3390/cancers13215400 (PMC8582472; doi:10.3390/cancers13215400)
Supplement: Supplementary file 1 [file cancers-13-05400-s001.zip]

Archive with 1 entries (1 files):
- cancers-1374645-supplementary.pdf
